# Supplementary material for: Long-Term Physiological Adaptations Induced by Short-Interval High-Intensity Exercises: An RCT Comparing Active and Passive Recovery
Source: J Funct Morphol Kinesiol. 2024 Nov 12;9(4):229. doi: 10.3390/jfmk9040229 (PMC11587179; doi:10.3390/jfmk9040229)
Supplement: Supplementary file 1 [file jfmk-09-00229-s001.zip]

Archive with 1 entries (1 files):
- jfmk-3241056-supplementary.pdf
